# Supplementary material for: Mutation of S461, in the GOLGA3 phosphorylation site, does not affect mouse spermatogenesis
Source: PeerJ. 2023 Apr 17;11:e15133. doi: 10.7717/peerj.15133 (PMC10117384; doi:10.7717/peerj.15133)
Supplement: Figure S1 — PZFX is a Prism file form and can be opened using GraphPad Prism 5.0 or later. We used GraphPad Prism 6.0. [file peerj-11-15133-s005.zip › Fig1_Raw_data/figure1-Raw data/dephosphorylation test-Golga3/data of gray values for band quantification.csv]

Distance_(inches)	Gray_Value	Gray_Value				Distance_(inches)	Gray_Value	Gray_Value
0	200.6572	209.4714				0	201.8	207.3143
0.0008333	202.9143	211.7429				0.0008333	203.1429	209.0714
0.0016667	205.0857	214.1429				0.0016667	204.5143	210.1572
0.0025	207.8857	217.2857				0.0025	206.4429	211.6286
0.0033333	210.8857	220.6572				0.0033333	208.6572	213.7
0.0041667	214.5286	225.2143				0.0041667	210.8143	215.9857
0.005	217.6572	230.7429				0.005	212.4571	217.7286
0.0058333	222.0857	235.5429				0.0058333	213.8714	219.3143
0.0066667	227.3	239.5143				0.0066667	215.1714	221.2143
0.0075	233.5571	240.8143				0.0075	217.3	223.6429
0.0083333	240.5857	241.5714				0.0083333	219.6429	225.9286
0.0091667	243.0571	241.3286				0.0091667	223.4143	229.5714
0.01	243.6	241.3				0.01	227.5	234.6572
0.0108333	243.7429	240.0714				0.0108333	232.8286	239.1286
0.0116667	244.0571	238.4714				0.0116667	239.4143	241.9
0.0125	244.0714	235.3714				0.0125	244.2143	242.9324
0.0133333	243.8428	232.0857				0.0133333	247.1572	242.6714
0.0141667	243.1714	227.4857				0.0141667	247.6857	242.4572
0.015	242.3286	222.8428				0.015	248.0286	241.2286
0.0158333	240.4857	217.0429				0.0158333	247.0571	237.3428
0.0166667	238.1143	210.5714				0.0166667	245.7571	232.8143
0.0175	232.9571	204.2857				0.0175	242.1	226.6
0.0183333	226.1572	199.2429				0.0183333	237.7429	220.1572
0.0191667	216.7714	195.1429				0.0191667	231.2857	214.0714
0.02	207.5	190.2857				0.02	224.9714	208.4857
0.0208333	199.3286	186.6572				0.0208333	218.5286	204.1286
0.0216667	192.1714	183.5714				0.0216667	212.0286	199.5
0.0225	187.0429	181.7857				0.0225	206.3857	196.1857
0.0233333	181.4429	179.4143				0.0233333	201.1286	193.2571
0.0241667	177.4857	177.7714				0.0241667	197.1714	191.3286
0.025	174.2857	176.4714				0.025	193.2714	189.3857
0.0258333	172.1857	175.7143				0.0258333	190.6714	187.7
0.0266667	169.5	174.5429				0.0266667	188.2143	185.6
0.0275	167.1714	173.6				0.0275	186.6572	184.0714
